# Supplementary material for: Vegetation and Environmental Changes on Contaminated Soil Formed on Waste from an Historic Zn-Pb Ore-Washing Plant
Source: Biology (Basel). 2021 Nov 27;10(12):1242. doi: 10.3390/biology10121242 (PMC8698733; doi:10.3390/biology10121242)
Supplement: Supplementary file 1 [file biology-10-01242-s001.zip]

Archive with 1 entries (1 files):
- biology-1478942-supplementary.pdf
